# Supplementary material for: An EMT-related genes signature as a prognostic biomarker for patients with endometrial cancer
Source: BMC Cancer. 2023 Sep 18;23:879. doi: 10.1186/s12885-023-11358-4 (PMC10506329; doi:10.1186/s12885-023-11358-4)
Supplement: Supplementary file 9 — Additional file 9. [file 12885_2023_11358_MOESM9_ESM.zip]

Archive with 10 entries (10 files):
- Original files for CDKN2A in Figure 3D.TIF
- Original files for CDKN2A in Figure 8B.TIF
- Original files for GAPDH in Figure 3D.TIF
- Original files for GAPDH in Figure 8B.TIF
- Original files for PGR in Figure 3D.TIF
- Original files for PGR in Figure 8B .TIF
- Original files for SIRT2 in Figure 3D.TIF
- Original files for SIRT2 in Figure 8B.TIF
- Original files for SIX1 in Figure 3D.TIF
- Original files for SIX1 in Figure 8B.TIF
